# Supplementary material for: A Smartphone Colorimetric Sensor Based on Pt@Au Nanozyme for Visual and Quantitative Detection of Omethoate
Source: Foods. 2022 Sep 18;11(18):2900. doi: 10.3390/foods11182900 (PMC9498264; doi:10.3390/foods11182900)
Supplement: Supplementary file 1 [file foods-11-02900-s001.zip]

Archive with 1 entries (1 files):
- foods-1906119-supplementary.pdf
